# Supplementary material for: Micro-RNAs in Response to Active Forms of Vitamin D3 in Human Leukemia and Lymphoma Cells
Source: Int J Mol Sci. 2022 Apr 30;23(9):5019. doi: 10.3390/ijms23095019 (PMC9104187; doi:10.3390/ijms23095019)
Supplement: Supplementary file 1 [file ijms-23-05019-s001.zip]

Archive with 1 entries (1 files):
- ijms-1652269-SI.pdf
